# Supplementary material for: Acute Effects of Whole-Body Electromyostimulation on Energy Expenditure at Resting and during Uphill Walking in Healthy Young Men
Source: Metabolites. 2022 Aug 24;12(9):781. doi: 10.3390/metabo12090781 (PMC9504893; doi:10.3390/metabo12090781)
Supplement: Supplementary file 1 [file metabolites-12-00781-s001.zip]

Archive with 1 entries (1 files):
- metabolites-1852603-supplementary.pdf
